# Supplementary material for: Optimization of Enzymatic and Chemical Decellularization of Native Porcine Heart Valves for the Generation of Decellularized Xenografts
Source: Int J Mol Sci. 2024 Apr 4;25(7):4026. doi: 10.3390/ijms25074026 (PMC11012489; doi:10.3390/ijms25074026)
Supplement: Supplementary file 1 [file ijms-25-04026-s001.zip]

Archive with 1 entries (1 files):
- ijms-2917985-supplementary.pdf
